# Supplementary material for: An Eigenvalue test for spatial principal component analysis
Source: BMC Bioinformatics. 2017 Dec 16;18:562. doi: 10.1186/s12859-017-1988-y (PMC5732370; doi:10.1186/s12859-017-1988-y)
Supplement: Supplementary file 1 — Example of GenomePop Input with a parameter setting to simulate an island model of migration. (TXT 363 kb) [file 12859_2017_1988_MOESM1_ESM.txt]

chromsize    numchroms    kmax    Numpops    maxgen    genome mut Rate    Rec rate per haploid genome
250          1          1000              4         1000             0.005                 0.0

independentSNPs
true

runs    diploid     constantMetapopSize
100       true        true

sample size
25

migration rate
0.1

flowmodel 
island

phylipformat
true
