# Supplementary material for: An Eigenvalue test for spatial principal component analysis
Source: BMC Bioinformatics. 2017 Dec 16;18:562. doi: 10.1186/s12859-017-1988-y (PMC5732370; doi:10.1186/s12859-017-1988-y)
Supplement: Supplementary file 2 — Example of IbdSettings for IBD_Sim with parameter setting to simulate an isolation by distance evolutionary model. (TXT 635 kb) [file 12859_2017_1988_MOESM2_ESM.txt]

%%%%% SIMULATION PARAMETERS %%%%%%%%%%%%
Data_File_Name=Pop
Run_Number=1

%%%%% MARKERS PARAMETERS %%%%%%%%%%%%%%%
Locus_Number = 200
Mutation_Rate = 0.0000025
Mutation_Model = SNP
Allelic_Upper_Bound = NA

%%%%%% OUTPUT FILE FORMAT OPTIONS %%%%%%%
Genepop=T
Migrate=F
%Nexus_file_format = Haplotypes_only

%%%%%%%% DEMOGRAPHIC OPTIONS %%%%%%%%%%%%%
%% LATTICE
Lattice_SizeX=100
Lattice_SizeY=100
Ind_Per_Pop=1

%% SAMPLE
Sample_SizeX=10
Sample_SizeY=10
Min_Sample_CoordinateX=1
Min_Sample_CoordinateY=1
Ind_Per_Pop_Sampled=1

%% DISPERSAL
Dispersal_Distribution=9
Total_Emigration_Rate=0.1
#Group_All_Samples=T

Random_seeds=62565946
